# Supplementary material for: Effects of Pomegranate Peel Extract and/or Lactic Acid as Natural Preservatives on Physicochemical, Microbiological Properties, Antioxidant Activity, and Storage Stability of Khalal Barhi Date Fruits
Source: Foods. 2023 Mar 9;12(6):1160. doi: 10.3390/foods12061160 (PMC10048100; doi:10.3390/foods12061160)
Supplement: Supplementary file 1 [file foods-12-01160-s001.zip]

Archive with 1 entries (1 files):
- foods-2233688-supplementary.pdf
